# Supplementary material for: Highly Sensitive and Ultra-Responsive Humidity Sensors Based on Graphene Oxide Active Layers and High Surface Area Laser-Induced Graphene Electrodes
Source: Nanomaterials (Basel). 2022 Aug 4;12(15):2684. doi: 10.3390/nano12152684 (PMC9370464; doi:10.3390/nano12152684)
Supplement: Supplementary file 1 [file nanomaterials-12-02684-s001.zip]

Archive with 1 entries (1 files):
- nanomaterials-1802367-supplementary.pdf
